# Supplementary material for: A multiplex real-time reverse transcription polymerase chain reaction assay for differentiation of classical and variant II strains of avian infectious bronchitis virus
Source: Arch Virol. 2022 Sep 29;167(12):2729–41. doi: 10.1007/s00705-022-05603-7 (PMC9741560; doi:10.1007/s00705-022-05603-7)
Supplement: Supplementary file 1 — Supplementary file1 (FAS 5 KB) [file 705_2022_5603_MOESM1_ESM.fas]

>Egy/IBV-47
AATATGACAGCTGTATACTTAAATGGTGATCTTGTTTTTACTTCTAATGATACTAAAGAT
GTTAGTGCAGCAGGTGTTTATTTTAAGAGCGGTGGACCTATAACTTATAAGGTTATGAAA
CAAGTTGATGTCCTAGCTTATTTTGTTAATGGTACAGCACAAGATGTTATCTTGTGTGAT
GGTTCACCAAGAGGTCTTTTAGCATGCCAGTATAATACTGGTAATTTTTCAGATGGTTTG
TATCCTTTTACTAATTCCAGTTTAGTTAAGGAAAAGTTTGTTGTGTATCGTGAAAATAGT
ATTAATACCACTCAGGTTTTAAATAATTTCACGTTTCATAATGAAAGTAATGCCTCTCCC
AATAGTGGTGGTGTCAGTACTTTTACTTTATTTCAAACAAGTACAGCTCAGAGTG
>Egy/IBV-48
AATATGACAGCTGTATACTTAAATGGTGGTCCCCTTTTTACTTCTAATGATACTAAAGAT
GTTAGTGCAGCAGGTGTTTATTTTAAGAGCGGTGGACCTATAACTTATAAGGTTATGAAA
CAAGTTGATGTCCTAGCTTATTTTGTTAATGGTACAGCACAAGATGTTATCTTGTGTGAT
GGTTCACCAAGAGGTCTTTTAGCATGCCAGTATAATACTGGTAATTTTTCAGATGGTTTG
TATCCTTTTACTAATTCCAGTTTAGTTAAGGAAAAGTTTGTTGTGTATCGTGAAAATAGT
ATTAATACCACTCAGGTTTTAAATAATTTCACGTTTCATAATGAAAGTAATGCCTCTCCC
AATAGTGGTGGTGTCAGTACTTTTACTTTATTTCAAACAAGTACAGCTCAGAGTG
>Egy/IBV-23
TCTGTGTACCTAAACGGCGATCTTGTGTTTACTTCTAATGATACTCAAGATGTTAGTGCA
GCAGGTGTACATTTTAAGAGCGGTGGACCTGTAACTTATAAGGTTATGAAACAAGTTGAT
GTCCTAGCTTATTTTGTTAATGGTACAGCACAAGATGTTATCTTGTGTGATGGTTCACCA
AGAGGTCTTTTAGCATGCCAGTATAATACTGGTAATTTTTCAGATGGTTTGTATCCTTTT
ACTAATTCCAGTTTAGTTAAGGGAAAGTTTGTTGTTTATCGTGAAAATAGTGTAACCACC
ACCTTGATTTTGAAA
>Egy/IBV-24
GTGTACCTAAACGGCGATCTTGTGTTTACTTCTAATGATACTCAAGATGTTAGTGCAGCA
GGTGTACATTTTAAGAGCGGTGGACCTGTAACTTATAAGGTTATGAAACAAGTTGATGTC
CTAGCTTATTTTGTTAATGGTACAGCACAAGATGTTATCTTGTGTGATGGTTCACCAAGA
GGTCTTTTAGCATGCCAGTATAATACTGGTAATTTTTCAGATGGTTTGTATCCTTTTACT
AATTCCAGTTTAGTTAAGGAAAAGTTTGTTGTTTATCGTGAAAATAGTGTTAACACCACC
TTGGTTTTGACAAATTTTACATTT
>Egy/IBV-25
TACCTAAACGGCGATCTTGTGTTTACTTCTAATGATACTCAAGATGTTAGTGCAGCAGGT
GTACATTTTAAGAGCGGTGGACCTGTAACTTATAAGGTTATGAAACAAGTTGATGTCCTA
GCTTATTTTGTTAATGGTACAGCACAAGATGTTATCTTGTGTGATGGTTCACCAAGAGGT
CTTTTAGCATGCCAGTATAATACTGGTAATTTTTCAGATGGTTTGTATCCTTTTACTAAT
TCCAGTTTAGTTAAGGAAAAGTTTGATGCTTATCGTGAAAATAGTGTTAACACCACCTTG
GTTTTGACAAATTTTACATTTCATAATGAAAGTAATGCC
>Egy/IBV-26
GTATACTTAAATGGTGATCTTGTTTTTACTTCTAATGATACTAAAGATGTTAGTGCAGCA
GGTGTTTATTTTAGCAGTGGTGGACCTATAACTTATAAGGTTATGAAAAAAGTTGATGTC
CTAGCTTATTTTGTTAACGGTACAGCACAAGATGTTATCTTGTGTGATGACTCACCAAGA
GGTTTATTAGCATGCCAGTATAATACTGGTAATTTCTCAGATGGTTTTTATCCTTTTACT
AATATTAGTTTAGTTAAAGAAAGGTTTGTTGTGTATCGTGAAAATAGCGTTAATACCACT
CTGATTTTAAATAATTTCACGTTTCATAATGAAAGTAATGCCTCTCCCAATAGTGGTGGT
GTCAGTACTTTTACTTTATTTCAAACAAGTACAGCTCAGAGTG
>Egy/IBV-36
ATGACAGCTGTATACTTAAATGGTGATCTTGTTTTTACTTCTAATGATACTAAAGATGTT
AGTGCAGCAGGTGTTTATTTTAAGAGCGGTGGACCTATAACTTATAAGGTTATGAAACAA
GTTGATGTCCTAGCTTATTTTGTTAATGGTACAGCACAAGATGTTATCTTGTGTGATGGT
TCACCAAGAGGTCTTTTAGCATGCCAGTATAATACTGGTAATTTTTCAGATGGTTTGTAT
CCTTTTACTAATTCCAGTTTAGTTAAGGAAAAGTTTGTTGTGTATCGTGAAAATAGTATT
AATACCACTCAGGTTTTAAATAATTTCACGTTTCATAATGAAAGTAATGCCTCTCCCAAT
AGTGGTGGTGTCAGTACTTTTACTTTATTTCAAACAAGTACAGCTCAGAGTG
>Egy/IBV-38
AATATGACAGCTGTATACTTAAATGGTGATCTTGTTTTTACTTCTAATGATACTAAAGAT
GTTAGTGCAGCAGGTGTTTATTTTAAGAGCGGTGGACCTATAACTTATAAGGTTATGAAA
CAAGTTGATGTCCTAGCTTATTTTGTTAATGGTACAGCACAAGATGTTATCTTGTGTGAT
GGTTCACCAAGAGGTCTTTTAGCATGCCAGTATAATACTGGTAATTTTTCAGATGGTTTG
TATCCTTTTACTAATTCCAGTTTAGTTAAGGAAAAGTTTGTTGTGTATCGTGAAAATAGT
ATTAATACCACTCAGGTTTTAAATAATTTCACGTTTCATAATGAAAGTAATGCCTCTCCC
AATAGTGGTGGTGTCAGTACTTTTACTTTATTTCAAACAAGTACAGCTCAGAGTG
>Egy/IBV-39
TACCTAAACGGCGATCTTGTGTTTACTTCTAATGATACTCAAGATGTTAGTGCAGCAGGT
GTACATTTTAAGAGCGGTGGACCTATAACTTATAAGGTTATGAAACAAGTTGATGTCCTA
GCTTATTTTGTTAATGGTACAGCACAAGATGTTATCTTGTGTAATGGTTCACCAAGAGGT
CTTTTAGCATGCCAGTATAATACTGGTAATTTTTCAGATGGTTTGTATCCTTTTACTAAT
TCCAGTTTAGTTAAGGAAAAGTTTGTTGTTTATCGTGAAAATAGTGTTAACACCACCTTG
GTTTTGACAAATTTTACATTTCATAATGAAAGTAATGCCCACCCTAATAATGGTGGTGTT
CATACTATTACTTTATACCAAACACACACAGCTCAGAGTG
>Egy/IBV-43
AATATGACAGCTGTATACTTAAATGGTGATCTCGTTTTTACTTCTAATGATACTAAAGAT
GTTAGTGCAGCAGGTGTTTATTTTAGCAGCGGTGGACCTATAACTTATAAGGTTATGCGA
CAAGTTGATGTCCTAGCTTATTTTGTTAATGGTACAGCACAAGATGTTATCTTGTGTGAT
GACTCACCAAGAGGTCTATTAGCATGCCAGTATAATACTGGTAATTTCTCAGATGGTTTT
TATCCTTTTACTAATATTAGTTTAGTTAAGGAAAAGTTTGTTGTGTATCGTGAAAATAGT
GTTAATACCACTCTGGTTTTAAGTAATTTCACGTTTCATAATGAAAGTAATGCCTCTCCC
AATAGTGGT
>Egy/IBV-46
AATATGACAGCTGTATACTTAAATGGTGATCTTGTTTTTACTTCTAATGATACTAAAGAT
GTTAGTGCAGCAGGTGTTTATTTTGCCAGCGGTGGACCTATAACTTATAAGGTTATGAAA
CAAGTTGATGTCCTAGCTTATTTTGTTAATGGTACAGCACAAGATGTTATCTTGTGTGAT
GGTTCACCAAGAGGTCTTTTAGCATGCCAGTATAATACTGGTAATTTTTCAGATGGTTTG
TATCCTTTTACTAATTCCAGTTTAGTTAAGGAAAAGTTTGTTGTTTATCGTGAAAATAGT
GTTAACACCACCTTGGTTTTGACAAATTTTACATTTCATAATGAAAGTAATGCCCATCCT
AATAATGGTGGTGTTCATACTATTAGTTTATACCAAACACACATAGCTCAGAGTG
>Egy/IBV-50
ATGACAGCTGTATACTTAAATGGTGATCTTGTTTTTACTTCTAATGATACTAAAGAAGTT
AGTGCAGCAGGTGTTTATTTTAGCAGTGGTGGACCTATAACTTATAAGGTTATGAAAAAA
GTTGATGTCCTAGCTTATTTTGTTAATGGTACAGCACAAGATGTTATCTTGTGTGATGAC
TCACCAAGAGGTTTATTAGCATGCCAGTATAATACTGGGAATTTCTCAGATGGTTTTATT
CCTTTT
