# Supplementary material for: A multiplex real-time reverse transcription polymerase chain reaction assay for differentiation of classical and variant II strains of avian infectious bronchitis virus
Source: Arch Virol. 2022 Sep 29;167(12):2729–41. doi: 10.1007/s00705-022-05603-7 (PMC9741560; doi:10.1007/s00705-022-05603-7)
Supplement: Supplementary file 2 — Supplementary file2 (FAS 3 KB) [file 705_2022_5603_MOESM2_ESM.fas]

>F211.  3518 nucleotides.
TACCAAAGTGCCTTCCGACCATTTAATGGTTGGCATATGCATGGGGGTGCTTATGCGGTA
GTTAATGTTTCTTTAGAATATAGTAATGCAGGTTCACAGCAATGTACCGCCGGTGCTATT
TATTGGAGTAAGAATTTTAGTGCCGCTTCTGTGGCTATGACAGCACCTCAAAATGGTATG
ACATGGTCAACTTTACAATTTTGTACGGCTCACTGCAATTTTACAGATTTTACAGTGTTT
GTTACACATTGTTACAAAAGTGGTAAGGATTCATGTCCTTTAACAGGTATGATTCCAAAG
AATCATATTCGTATTTCTGCTATGAAAAATAGCCAGTTGTTTTATAACTCAACAGTTGCT
GTGACTAAATATCCCAGCTTTAAGTCGCTTCAGTGTGTTAATAATATGACATCTGTGTAC
CTAAACGGCGATCTTGTGTTTACTTCTAATGATACTCAAGATGTTAGTGCAGCAGGTGTA
CATTTTAAGGACGGTGGACCTGTAACTTATAAGGTTATGAAACAAGTTGATGTCCTAGCT
TATTTTGTTAATGGTACTGCACAAGATGTTATCTTGTGTGATGGTTCACCAAGAGGTCTT
TTAGCATGCCAGTATAATACTGGTAATTTTTCAGATGGTTTGTATCCTTTTACTAATTCC
AGTTTAGTTAAGGAAAAGTTTGTTGTTTATCGTGAAAATAGTGTTAACACCACCTTGGTT
TTGACAAATTTTACATTTCATAATGAAAGTAATGCCCATCCTAATAATGGTGGTGTTCAT
ACTATTAGTTTATACCAAACACATACAGCTCAGAGTGGTTATTATAATTTTAATTTCTCA
TTCTTGAGTAGTTTTGTTTATAAACCTTCGGATTTTATGTATGGGTCTTATCACCCGCAG
TGTGATTTTAGACCAGAAACTATTAATAATGGTTTGTGGTTTAATTCTCTATCTGTTTCA
CTAGCCTATGGGCCTCTACAAGGTGGTTGTAAGCAGTCTGTCTTTAATAATAGGGCAACG
TGTTGTTATGCTTATTCATACAATGGTCCCCGTTTGTGTAAAGGTGTTTATGCTGGTGAA
TTACAACGATATTTTGAATGTGGATTGCTGGTTTATGTAACTAAGAGTGGTGGCTCTCGT
ATACAAACCAGGAATGAACCACTTGTGTTAACTCATCACAATTATAATAATATTACTTTG
GATAGGTGTGTAGAGTATAATATATATAGCAGATTTGGCCAAGGTTTTATTACTAATGTA
ACAGCCTCAGCTGCCAATTATAATTATTTAGCAGATGGTGGTCTAGCTATCCTAGACACA
TCTGGTGCCATAGACATCTTCGTTGTACAAGGTGAATATGGTCCTAATTATTATAAGGGT
ATCCCTTGTGAAGATGTTAACCAGCAGTTTGTAGTCTCTGGTGGTGGCATAGTAGGTGTT
CTCACATCTCATAATGAAACTGGTTCTCAACAGCTTGAAAATCGGTTCTATGTTAAACTT
ACCAATAGTACACGTCGTACACGACGTTCTACTATAGCTAATGTCACAACTTGCCCTTAT
GTAAGTTATGGCAGGTTTTGTATAAAACCAGATGGTTCAGTTTCAGAAATAGTACCACAA
GAATTAGATTATTTTGTGGCACCTTTACTGAATGTTACAGAACATGTACTCATACCTAAT
AGTTTTAATTTGACTGTTACTGACGAGTACATACAGACACGTATGGAGAAAGTTCAAATT
AACTGCCTTCAATATGTTTGTGGTAATTCTATTGAGTGCAGAAAGTTGTTTCAACAGTAT
GGTCCCGTTTGCGACAACATATTGTCTATAGTGAATAGTGTTGGTCAAAGAGAGGATATG
GAATCTTTAACTTTCTACTCCTCTACTAAACCAAAGGGTTATAATACACCAATCTTTAGT
AATGTTAGTACTGGTGATTTTAATATTTCTCTTATGTTAACACCACCAAGTAGTCCTAGT
GGGCGTTCTTTTATTGAAGATCTTTTATTTACAAGTGTTGAAACAGTTGGTTTGCCAACT
GATGCTGAATATAAAAAATGCACAGCGGGACCTTTGGGTACTCTTAAaGATCTTATCTGT
GCTAGGGAATATAaTGGTCTATTAGtGTTGCcTCCCATTATTACGGCGGATATGCAAaCA
ATGTATACTGCTTCTTTAGTGGGTGCTATGGCCTTTGGTGGTATTACATCAGCTGCAGCT
ATACCTTTTGCTACTCAGATtCAGGCAAgaATTCATCATCTTGGTATAACACAGTCTTTG
TTAATGAAAAATCAGAAAGATGCTGCTCCTTACATCAATAAGGCCAATGGTCATATGCAG
AAGGTTTTTAGCAGCACTTCGCTAGCATTACACCAGATTCAAGATGTTGTTAATAAGCAG
AGTGCTATTCTTACTGAAACTATGAATTCTCTTAaTAAGAATTTtGGTGCTATTACATCA
GTCATTCAAGATATTTACATGCAACTTGATGCAATTCAAGCAGATGCACAAGTTGACCGC
CTTATTACTGGTAGACTTTCATCACTCTCAGTGCTAGCCTCTGCTAAACAGTCTGAGTAT
ATTAGAGTTTCCCAGCAGCGTGAATTAGCCACTCAAAAAATTAATGAGTGTGTTAAATCA
CAATCTAATAGGTACGGATTTTGTGGTAGTGGAAGACATGTTCTTTCGATACCACAAAAT
GCACCTAATGGTATAGTGTTTATACACTTTACTTATACACCAGAGAGTTTTGTTAATGTT
ACTGCAATAGTGGGTTTTTGTGTAAATCCTGCTAATGCTAGTCAGTATGCTATAGTACCT
GCTAATGGAAGGGGTATTTTTATACGAGTTAATGGCACGTACTATATCACTGCACGTGAT
ATGTATATGCCACGAGACATCACTGCAGGAGATATAGTTACTCTTACGTCTTGTCAAGCA
AATTATGTTAATGTAAATAAAACCGTCATTACTACATTTGTAGAAGATGACGATTTTGAT
TTTGATGATGAGTTGTCAAAATGGTGGAATGAAACTAAGCATGAGCTACCAGACTTTGAC
GAGTTCAATTATACAGTGCCTATTCTTAACATTAGTAGTGAAATTGATCATATTCAAGGC
GTTATACAGGGCCTTAATGACTCTCTAATAGACCTTGAAACACTATCAATACTCAAAACT
TATATTAAGTGGCCTTGGTATGTCTGGCTTGCAAAATTCTTTGCCATTATCATCTTTATC
CTTATCTTAGGTTGGATA
